# Supplementary material for: Multimodal binding and inhibition of bacterial ribosomes by the antimicrobial peptides Api137 and Api88
Source: Nat Commun. 2024 May 10;15:3945. doi: 10.1038/s41467-024-48027-4 (PMC11087509; doi:10.1038/s41467-024-48027-4)
Supplement: Supplementary file 4 — Source Data [file 41467_2024_48027_MOESM4_ESM.xlsx]

## Sheet: Figure 1a+b+c
raw and relative in vitro GFP translation data (N = 3 replicates [I, II, III])
		sfGFP fluorescence units									relative sfGFP fluorescence
	with RF1	I	II	III	Mean	SD				with RF1	I [%]	II [%]	III [%]	Mean [%]	SD [%]
	sfGFP	2828.71	2707.92	2272.04	2602.89	239.088				sfGFP	100	100	100	100	0
	w/o template	16.282	16.796	17.577	16.885	0.532414				w/o template	0.575598	0.620255	0.773623	0.656492	0.0848067
Api137	0,05 µM	2049.11	2025.52	1544.66	1868.97	201.426			Api137	0,05 µM	72.4398	74.8	67.9856	71.7418	2.82538
	5 µM	748.114	726.723	1033.57	909.3	175.311				5 µM	26.4472	26.837	45.4907	32.925	8.88676
	50 µM	710.072	708.734	606.576	718.702	86.3638				50 µM	25.1023	26.1726	26.6975	25.9908	0.663772
Api88	0,05 µM	2582.18	2519.12	2150.65	2550.65	25.7445			Api88	0,05 µM	91.2848	93.0279	94.6573	92.99	1.3771
	5 µM	1906.35	2110.68	2008.52	2008.52	83.4198				5 µM	67.3929	77.9449	88.4016	77.9131	8.57678
	50 µM	1461.88	1701.85	1581.87	1581.87	97.9665				50 µM	51.6802	62.8472	69.6233	61.3836	7.39797
		sfGFP fluorescence units									relative sfGFP fluorescence
	w/o RF1	I	II	III	Mean	SD				w/o RF1	I [%]	II [%]	III [%]	Mean [%]	SD [%]
	sfGFP	1032.99	1028.96	1007.21	1023.06	11.323				sfGFP	100	100	100	100	0
	w/o template	16.282	16.796	17.577	16.885	0.532414				w/o template	1.5762	1.63232	1.74511	1.65121	0.0702407
Api137	0,05 µM	1029.86	939.239	951.259	942.888	116.84			Api137	0,05 µM	99.6971	91.2801	94.4447	95.1406	3.4713
	5 µM	824.066	802.592	767.829	799.869	85.068				5 µM	79.7747	78	76.233	78.0026	1.44587
	50 µM	709.125	730.912	643.426	681.301	142.81				50 µM	68.6477	71.0338	63.8818	67.8544	2.97316
Api88	0,05 µM	961.519	947.57	954.544	954.544	5.69466			Api88	0,05 µM	93.081	92.0897	94.7709	93.3139	1.10689
	5 µM	830.702	798.234	814.468	814.468	13.255				5 µM	80.4171	77.5765	80.8635	79.619	1.45576
	50 µM	708.356	626.831	667.593	667.593	33.2824				50 µM	68.5732	60.9187	66.2813	65.2577	3.20769
										Graphs plotted in GraphPad Prism 10 version 10.1.2

## Sheet: Figure 1b+c
one-way ANOVA with Tukey's multiple comparisons test results for the in vitro GFP Translation performed with GraphPad Prism 10 version 10.1.2
ANOVA summary
F	45.82
P value	<0,0001
P value summary	****
Significant diff. among means (P < 0.05)?	Yes
R squared	0.9545
Brown-Forsythe test
F (DFn, DFd)	0,8938 (11, 24)
P value	0.5592
P value summary	ns
Are SDs significantly different (P < 0.05)?	No
Bartlett's test
Bartlett's statistic (corrected)
P value
P value summary
Are SDs significantly different (P < 0.05)?
ANOVA table	SS	DF	MS	F (DFn, DFd)	P value
Treatment (between columns)	16016	11	1456	F (11, 24) = 45,82	P<0,0001
Residual (within columns)	762.6	24	31.77
Total	16779	35
Data summary
Number of treatments (columns)	12
Number of values (total)	36
one-way ANOVA Multiple comparisons
Number of families	1
Number of comparisons per family	66
Alpha	0.05
Tukey's multiple comparisons test	Mean Diff,	95,00% CI of diff,	Below threshold?	Summary	Adjusted P Value
with RF1 Api137 0,05 µM vs. with RF1 Api137 5 µM	38.82	22,22 to 55,41	Yes	****	<0,0001
with RF1 Api137 0,05 µM vs. with RF1 Api137 50 µM	45.75	29,16 to 62,35	Yes	****	<0,0001
with RF1 Api137 0,05 µM vs. with RF1 Api88 0,05 µM	-21.25	-37,84 to -4,653	Yes	**	0.0049
with RF1 Api137 0,05 µM vs. with RF1 Api88 5 µM	-6.171	-22,77 to 10,42	No	ns	0.9643
with RF1 Api137 0,05 µM vs. with RF1 Api88 50 µM	10.36	-6,237 to 26,95	No	ns	0.5328
with RF1 Api137 0,05 µM vs. w/o RF1 Api137 0,05 µM	-23.4	-39,99 to -6,804	Yes	**	0.0016
with RF1 Api137 0,05 µM vs. w/o RF1 Api137 5 µM	-6.261	-22,86 to 10,33	No	ns	0.9607
with RF1 Api137 0,05 µM vs. w/o RF1 Api137 50 µM	3.887	-12,71 to 20,48	No	ns	0.9991
with RF1 Api137 0,05 µM vs. w/o RF1 Api88 0,05 µM	-21.57	-38,17 to -4,977	Yes	**	0.0042
with RF1 Api137 0,05 µM vs. w/o RF1 Api88 5 µM	-7.877	-24,47 to 8,718	No	ns	0.8463
with RF1 Api137 0,05 µM vs. w/o RF1 Api88 50 µM	6.484	-10,11 to 23,08	No	ns	0.9504
with RF1 Api137 5 µM vs. with RF1 Api137 50 µM	6.934	-9,661 to 23,53	No	ns	0.9245
with RF1 Api137 5 µM vs. with RF1 Api88 0,05 µM	-60.07	-76,66 to -43,47	Yes	****	<0,0001
with RF1 Api137 5 µM vs. with RF1 Api88 5 µM	-44.99	-61,58 to -28,39	Yes	****	<0,0001
with RF1 Api137 5 µM vs. with RF1 Api88 50 µM	-28.46	-45,05 to -11,86	Yes	***	0.0001
with RF1 Api137 5 µM vs. w/o RF1 Api137 0,05 µM	-62.22	-78,81 to -45,62	Yes	****	<0,0001
with RF1 Api137 5 µM vs. w/o RF1 Api137 5 µM	-45.08	-61,67 to -28,48	Yes	****	<0,0001
with RF1 Api137 5 µM vs. w/o RF1 Api137 50 µM	-34.93	-51,52 to -18,33	Yes	****	<0,0001
with RF1 Api137 5 µM vs. w/o RF1 Api88 0,05 µM	-60.39	-76,98 to -43,79	Yes	****	<0,0001
with RF1 Api137 5 µM vs. w/o RF1 Api88 5 µM	-46.69	-63,29 to -30,10	Yes	****	<0,0001
with RF1 Api137 5 µM vs. w/o RF1 Api88 50 µM	-32.33	-48,93 to -15,74	Yes	****	<0,0001
with RF1 Api137 50 µM vs. with RF1 Api88 0,05 µM	-67	-83,59 to -50,40	Yes	****	<0,0001
with RF1 Api137 50 µM vs. with RF1 Api88 5 µM	-51.92	-68,52 to -35,33	Yes	****	<0,0001
with RF1 Api137 50 µM vs. with RF1 Api88 50 µM	-35.39	-51,99 to -18,80	Yes	****	<0,0001
with RF1 Api137 50 µM vs. w/o RF1 Api137 0,05 µM	-69.15	-85,74 to -52,55	Yes	****	<0,0001
with RF1 Api137 50 µM vs. w/o RF1 Api137 5 µM	-52.01	-68,61 to -35,42	Yes	****	<0,0001
with RF1 Api137 50 µM vs. w/o RF1 Api137 50 µM	-41.86	-58,46 to -25,27	Yes	****	<0,0001
with RF1 Api137 50 µM vs. w/o RF1 Api88 0,05 µM	-67.32	-83,92 to -50,73	Yes	****	<0,0001
with RF1 Api137 50 µM vs. w/o RF1 Api88 5 µM	-53.63	-70,22 to -37,03	Yes	****	<0,0001
with RF1 Api137 50 µM vs. w/o RF1 Api88 50 µM	-39.27	-55,86 to -22,67	Yes	****	<0,0001
with RF1 Api88 0,05 µM vs. with RF1 Api88 5 µM	15.08	-1,518 to 31,67	No	ns	0.0994
with RF1 Api88 0,05 µM vs. with RF1 Api88 50 µM	31.61	15,01 to 48,20	Yes	****	<0,0001
with RF1 Api88 0,05 µM vs. w/o RF1 Api137 0,05 µM	-2.151	-18,75 to 14,44	No	ns	>0,9999
with RF1 Api88 0,05 µM vs. w/o RF1 Api137 5 µM	14.99	-1,608 to 31,58	No	ns	0.1033
with RF1 Api88 0,05 µM vs. w/o RF1 Api137 50 µM	25.14	8,541 to 41,73	Yes	***	0.0006
with RF1 Api88 0,05 µM vs. w/o RF1 Api88 0,05 µM	-0.3239	-16,92 to 16,27	No	ns	>0,9999
with RF1 Api88 0,05 µM vs. w/o RF1 Api88 5 µM	13.37	-3,224 to 29,97	No	ns	0.2006
with RF1 Api88 0,05 µM vs. w/o RF1 Api88 50 µM	27.73	11,14 to 44,33	Yes	***	0.0002
with RF1 Api88 5 µM vs. with RF1 Api88 50 µM	16.53	-0,06548 to 33,12	No	ns	0.0516
with RF1 Api88 5 µM vs. w/o RF1 Api137 0,05 µM	-17.23	-33,82 to -0,6325	Yes	*	0.0371
with RF1 Api88 5 µM vs. w/o RF1 Api137 5 µM	-0.08947	-16,68 to 16,51	No	ns	>0,9999
with RF1 Api88 5 µM vs. w/o RF1 Api137 50 µM	10.06	-6,536 to 26,65	No	ns	0.5736
with RF1 Api88 5 µM vs. w/o RF1 Api88 0,05 µM	-15.4	-32,00 to 1,194	No	ns	0.0862
with RF1 Api88 5 µM vs. w/o RF1 Api88 5 µM	-1.706	-18,30 to 14,89	No	ns	>0,9999
with RF1 Api88 5 µM vs. w/o RF1 Api88 50 µM	12.66	-3,940 to 29,25	No	ns	0.2618
with RF1 Api88 50 µM vs. w/o RF1 Api137 0,05 µM	-33.76	-50,35 to -17,16	Yes	****	<0,0001
with RF1 Api88 50 µM vs. w/o RF1 Api137 5 µM	-16.62	-33,21 to -0,02398	Yes	*	0.0494
with RF1 Api88 50 µM vs. w/o RF1 Api137 50 µM	-6.471	-23,07 to 10,12	No	ns	0.9511
with RF1 Api88 50 µM vs. w/o RF1 Api88 0,05 µM	-31.93	-48,53 to -15,34	Yes	****	<0,0001
with RF1 Api88 50 µM vs. w/o RF1 Api88 5 µM	-18.24	-34,83 to -1,640	Yes	*	0.0227
with RF1 Api88 50 µM vs. w/o RF1 Api88 50 µM	-3.874	-20,47 to 12,72	No	ns	0.9992
w/o RF1 Api137 0,05 µM vs. w/o RF1 Api137 5 µM	17.14	0,5430 to 33,73	Yes	*	0.0387
w/o RF1 Api137 0,05 µM vs. w/o RF1 Api137 50 µM	27.29	10,69 to 43,88	Yes	***	0.0002
w/o RF1 Api137 0,05 µM vs. w/o RF1 Api88 0,05 µM	1.827	-14,77 to 18,42	No	ns	>0,9999
w/o RF1 Api137 0,05 µM vs. w/o RF1 Api88 5 µM	15.52	-1,073 to 32,12	No	ns	0.0817
w/o RF1 Api137 0,05 µM vs. w/o RF1 Api88 50 µM	29.88	13,29 to 46,48	Yes	****	<0,0001
w/o RF1 Api137 5 µM vs. w/o RF1 Api137 50 µM	10.15	-6,447 to 26,74	No	ns	0.5614
w/o RF1 Api137 5 µM vs. w/o RF1 Api88 0,05 µM	-15.31	-31,91 to 1,284	No	ns	0.0897
w/o RF1 Api137 5 µM vs. w/o RF1 Api88 5 µM	-1.616	-18,21 to 14,98	No	ns	>0,9999
w/o RF1 Api137 5 µM vs. w/o RF1 Api88 50 µM	12.74	-3,850 to 29,34	No	ns	0.2535
w/o RF1 Api137 50 µM vs. w/o RF1 Api88 0,05 µM	-25.46	-42,05 to -8,864	Yes	***	0.0005
w/o RF1 Api137 50 µM vs. w/o RF1 Api88 5 µM	-11.76	-28,36 to 4,830	No	ns	0.3547
w/o RF1 Api137 50 µM vs. w/o RF1 Api88 50 µM	2.597	-14,00 to 19,19	No	ns	>0,9999
w/o RF1 Api88 0,05 µM vs. w/o RF1 Api88 5 µM	13.69	-2,900 to 30,29	No	ns	0.1767
w/o RF1 Api88 0,05 µM vs. w/o RF1 Api88 50 µM	28.06	11,46 to 44,65	Yes	***	0.0001
w/o RF1 Api88 5 µM vs. w/o RF1 Api88 50 µM	14.36	-2,234 to 30,96	No	ns	0.1348
Test details	Mean 1	Mean 2	Mean Diff,	SE of diff,	n1	n2	q	DF
with RF1 Api137 0,05 µM vs. with RF1 Api137 5 µM	71.74	32.92	38.82	4.603	3	3	11.93	24
with RF1 Api137 0,05 µM vs. with RF1 Api137 50 µM	71.74	25.99	45.75	4.603	3	3	14.06	24
with RF1 Api137 0,05 µM vs. with RF1 Api88 0,05 µM	71.74	92.99	-21.25	4.603	3	3	6.529	24
with RF1 Api137 0,05 µM vs. with RF1 Api88 5 µM	71.74	77.91	-6.171	4.603	3	3	1.896	24
with RF1 Api137 0,05 µM vs. with RF1 Api88 50 µM	71.74	61.38	10.36	4.603	3	3	3.183	24
with RF1 Api137 0,05 µM vs. w/o RF1 Api137 0,05 µM	71.74	95.14	-23.4	4.603	3	3	7.19	24
with RF1 Api137 0,05 µM vs. w/o RF1 Api137 5 µM	71.74	78	-6.261	4.603	3	3	1.924	24
with RF1 Api137 0,05 µM vs. w/o RF1 Api137 50 µM	71.74	67.85	3.887	4.603	3	3	1.194	24
with RF1 Api137 0,05 µM vs. w/o RF1 Api88 0,05 µM	71.74	93.31	-21.57	4.603	3	3	6.628	24
with RF1 Api137 0,05 µM vs. w/o RF1 Api88 5 µM	71.74	79.62	-7.877	4.603	3	3	2.42	24
with RF1 Api137 0,05 µM vs. w/o RF1 Api88 50 µM	71.74	65.26	6.484	4.603	3	3	1.992	24
with RF1 Api137 5 µM vs. with RF1 Api137 50 µM	32.92	25.99	6.934	4.603	3	3	2.131	24
with RF1 Api137 5 µM vs. with RF1 Api88 0,05 µM	32.92	92.99	-60.07	4.603	3	3	18.46	24
with RF1 Api137 5 µM vs. with RF1 Api88 5 µM	32.92	77.91	-44.99	4.603	3	3	13.82	24
with RF1 Api137 5 µM vs. with RF1 Api88 50 µM	32.92	61.38	-28.46	4.603	3	3	8.744	24
with RF1 Api137 5 µM vs. w/o RF1 Api137 0,05 µM	32.92	95.14	-62.22	4.603	3	3	19.12	24
with RF1 Api137 5 µM vs. w/o RF1 Api137 5 µM	32.92	78	-45.08	4.603	3	3	13.85	24
with RF1 Api137 5 µM vs. w/o RF1 Api137 50 µM	32.92	67.85	-34.93	4.603	3	3	10.73	24
with RF1 Api137 5 µM vs. w/o RF1 Api88 0,05 µM	32.92	93.31	-60.39	4.603	3	3	18.56	24
with RF1 Api137 5 µM vs. w/o RF1 Api88 5 µM	32.92	79.62	-46.69	4.603	3	3	14.35	24
with RF1 Api137 5 µM vs. w/o RF1 Api88 50 µM	32.92	65.26	-32.33	4.603	3	3	9.935	24
with RF1 Api137 50 µM vs. with RF1 Api88 0,05 µM	25.99	92.99	-67	4.603	3	3	20.59	24
with RF1 Api137 50 µM vs. with RF1 Api88 5 µM	25.99	77.91	-51.92	4.603	3	3	15.95	24
with RF1 Api137 50 µM vs. with RF1 Api88 50 µM	25.99	61.38	-35.39	4.603	3	3	10.88	24
with RF1 Api137 50 µM vs. w/o RF1 Api137 0,05 µM	25.99	95.14	-69.15	4.603	3	3	21.25	24
with RF1 Api137 50 µM vs. w/o RF1 Api137 5 µM	25.99	78	-52.01	4.603	3	3	15.98	24
with RF1 Api137 50 µM vs. w/o RF1 Api137 50 µM	25.99	67.85	-41.86	4.603	3	3	12.86	24
with RF1 Api137 50 µM vs. w/o RF1 Api88 0,05 µM	25.99	93.31	-67.32	4.603	3	3	20.69	24
with RF1 Api137 50 µM vs. w/o RF1 Api88 5 µM	25.99	79.62	-53.63	4.603	3	3	16.48	24
with RF1 Api137 50 µM vs. w/o RF1 Api88 50 µM	25.99	65.26	-39.27	4.603	3	3	12.07	24
with RF1 Api88 0,05 µM vs. with RF1 Api88 5 µM	92.99	77.91	15.08	4.603	3	3	4.633	24
with RF1 Api88 0,05 µM vs. with RF1 Api88 50 µM	92.99	61.38	31.61	4.603	3	3	9.712	24
with RF1 Api88 0,05 µM vs. w/o RF1 Api137 0,05 µM	92.99	95.14	-2.151	4.603	3	3	0.6608	24
with RF1 Api88 0,05 µM vs. w/o RF1 Api137 5 µM	92.99	78	14.99	4.603	3	3	4.605	24
with RF1 Api88 0,05 µM vs. w/o RF1 Api137 50 µM	92.99	67.85	25.14	4.603	3	3	7.723	24
with RF1 Api88 0,05 µM vs. w/o RF1 Api88 0,05 µM	92.99	93.31	-0.3239	4.603	3	3	0.09951	24
with RF1 Api88 0,05 µM vs. w/o RF1 Api88 5 µM	92.99	79.62	13.37	4.603	3	3	4.108	24
with RF1 Api88 0,05 µM vs. w/o RF1 Api88 50 µM	92.99	65.26	27.73	4.603	3	3	8.521	24
with RF1 Api88 5 µM vs. with RF1 Api88 50 µM	77.91	61.38	16.53	4.603	3	3	5.079	24
with RF1 Api88 5 µM vs. w/o RF1 Api137 0,05 µM	77.91	95.14	-17.23	4.603	3	3	5.293	24
with RF1 Api88 5 µM vs. w/o RF1 Api137 5 µM	77.91	78	-0.08947	4.603	3	3	0.02749	24
with RF1 Api88 5 µM vs. w/o RF1 Api137 50 µM	77.91	67.85	10.06	4.603	3	3	3.091	24
with RF1 Api88 5 µM vs. w/o RF1 Api88 0,05 µM	77.91	93.31	-15.4	4.603	3	3	4.732	24
with RF1 Api88 5 µM vs. w/o RF1 Api88 5 µM	77.91	79.62	-1.706	4.603	3	3	0.5242	24
with RF1 Api88 5 µM vs. w/o RF1 Api88 50 µM	77.91	65.26	12.66	4.603	3	3	3.889	24
with RF1 Api88 50 µM vs. w/o RF1 Api137 0,05 µM	61.38	95.14	-33.76	4.603	3	3	10.37	24
with RF1 Api88 50 µM vs. w/o RF1 Api137 5 µM	61.38	78	-16.62	4.603	3	3	5.106	24
with RF1 Api88 50 µM vs. w/o RF1 Api137 50 µM	61.38	67.85	-6.471	4.603	3	3	1.988	24
with RF1 Api88 50 µM vs. w/o RF1 Api88 0,05 µM	61.38	93.31	-31.93	4.603	3	3	9.811	24
with RF1 Api88 50 µM vs. w/o RF1 Api88 5 µM	61.38	79.62	-18.24	4.603	3	3	5.603	24
with RF1 Api88 50 µM vs. w/o RF1 Api88 50 µM	61.38	65.26	-3.874	4.603	3	3	1.19	24
w/o RF1 Api137 0,05 µM vs. w/o RF1 Api137 5 µM	95.14	78	17.14	4.603	3	3	5.266	24
w/o RF1 Api137 0,05 µM vs. w/o RF1 Api137 50 µM	95.14	67.85	27.29	4.603	3	3	8.384	24
w/o RF1 Api137 0,05 µM vs. w/o RF1 Api88 0,05 µM	95.14	93.31	1.827	4.603	3	3	0.5613	24
w/o RF1 Api137 0,05 µM vs. w/o RF1 Api88 5 µM	95.14	79.62	15.52	4.603	3	3	4.769	24
w/o RF1 Api137 0,05 µM vs. w/o RF1 Api88 50 µM	95.14	65.26	29.88	4.603	3	3	9.182	24
w/o RF1 Api137 5 µM vs. w/o RF1 Api137 50 µM	78	67.85	10.15	4.603	3	3	3.118	24
w/o RF1 Api137 5 µM vs. w/o RF1 Api88 0,05 µM	78	93.31	-15.31	4.603	3	3	4.705	24
w/o RF1 Api137 5 µM vs. w/o RF1 Api88 5 µM	78	79.62	-1.616	4.603	3	3	0.4967	24
w/o RF1 Api137 5 µM vs. w/o RF1 Api88 50 µM	78	65.26	12.74	4.603	3	3	3.916	24
w/o RF1 Api137 50 µM vs. w/o RF1 Api88 0,05 µM	67.85	93.31	-25.46	4.603	3	3	7.823	24
w/o RF1 Api137 50 µM vs. w/o RF1 Api88 5 µM	67.85	79.62	-11.76	4.603	3	3	3.615	24
w/o RF1 Api137 50 µM vs. w/o RF1 Api88 50 µM	67.85	65.26	2.597	4.603	3	3	0.7979	24
w/o RF1 Api88 0,05 µM vs. w/o RF1 Api88 5 µM	93.31	79.62	13.69	4.603	3	3	4.208	24
w/o RF1 Api88 0,05 µM vs. w/o RF1 Api88 50 µM	93.31	65.26	28.06	4.603	3	3	8.621	24
w/o RF1 Api88 5 µM vs. w/o RF1 Api88 50 µM	79.62	65.26	14.36	4.603	3	3	4.413	24

## Sheet: Figure 1d
Figure 1d	uncropped toeprinting gel

## Sheet: Figure 1e
raw and relative fluorescence polarization data (N = 3 replicates [I, II, III]) for Kd-values of Cf-PrAMPs for the 70S ribosome and the 50S and 30S subunits
Graphs plotted in GraphPad Prism 10 version 10.1.2
70S Ribosome concentration [nM]	Fluorescence polarization [mP] cf-Onc112			Fluorescence polarization [%] cf-Onc112			Mean [%]	SD [%]
	I	II	III	I	II	III
15500	506.007	500	502.196	100	97.843	97.8436	98.5622	1.0167
7750	493.271	491.145	491.268	95.3851	94.6632	93.884	94.6441	0.612971
3875	482.511	488.926	482.44	91.4862	93.8665	90.6849	92.0125	1.35115
1937.5	467.514	471.535	479.111	86.052	87.6211	89.479	87.7174	1.40072
968.75	463.332	462.603	468.963	84.5368	84.414	85.8017	84.9175	0.627236
484.375	447.602	453.055	454.382	78.8372	80.9851	80.5184	80.1136	0.922401
242.188	437.333	439.576	438	75.116	76.1448	74.5823	75.281	0.648457
121.094	399.954	401.972	380.636	61.5719	62.6414	53.7964	59.3365	3.94173
60.5469	365.165	365.486	368.232	48.9661	49.5394	49.3018	49.2691	0.235188
30.2734	303.701	320.368	321.194	26.6949	33.3378	32.2577	30.7634	2.91052
15.1367	286.002	293.49	292.198	20.2814	23.6857	21.7512	21.9061	1.39411
7.56836	256.606	262.444	288.588	9.62978	12.5374	20.443	14.2034	4.56897
3.78418	247.001	245.425	228.662	6.14975	6.42579	-1.2709	3.76821	3.56497
1.89209	238.847	228.473	235.679	3.19487	0.338377	1.27159	1.60161	1.18928
0.946045	237.208	243.117	232.621	2.60127	5.59707	0.163347	2.78723	2.2222
0.473023	231.399	237.009	232.322	0.496019	3.40374	0.0550408	1.31827	1.4856
0.236511	233.288	231.788	242.302	1.18064	1.52886	3.67135	2.12695	1.10127
0.118256	238.708	230.907	233.552	3.14443	1.21228	0.500911	1.6192	1.11691
0.0591278	228.035	232.599	234.204	-0.722632	1.81994	0.737054	0.611454	1.04179
0.0295639	223.754	234.501	228.496	-2.27392	2.50291	-1.33127	-0.367427	2.0658
0.014782	232.277	235.466	229.743	0.814488	2.8494	-0.87942	0.928156	1.52441
0.00739098	230.03	227.531	232.17	0	0	0	0	0
70S Ribosome concentration [nM]	Fluorescence polarization [mP] cf-Api137			Fluorescence polarization [%] cf-Api137			Mean [%]	SD [%]
	I	II	III	I	II	III
15500	456.721	434.07	396.452	100	90.2389	82.0252	90.7547	7.34726
7750	385.114	389.135	397.733	69.3232	70.8748	82.6374	74.2785	5.94449
3875	336.093	344.406	341.105	48.3223	51.5996	55.5787	51.8335	2.96704
1937.5	285.39	305.09	305.065	26.6008	34.6567	38.3579	33.2051	4.90836
968.75	267.866	267.622	264.982	19.0933	18.5104	19.2054	18.9364	0.304637
484.375	240.438	244.836	252.11	7.3431	8.69141	13.0547	9.69639	2.43762
242.188	231.78	235.776	239.584	3.63387	4.78687	7.0695	5.16341	1.42764
121.094	233.486	222.802	234.332	4.36486	-0.803867	4.56005	2.70701	2.48385
60.5469	226.746	224.186	224.23	1.47719	-0.207452	-0.267344	0.33413	0.808633
30.2734	226.411	223.264	227.132	1.33376	-0.604947	1.11931	0.61604	0.867796
15.1367	221.922	226.917	227.408	-0.589273	0.969346	1.25143	0.543834	0.809461
7.56836	225.73	225.593	221.087	1.04188	0.398745	-1.76911	-0.109493	1.20254
3.78418	224.501	218.559	219.343	0.51563	-2.63237	-2.60244	-1.57306	1.47698
1.89209	223.565	226.067	224.854	0.114642	0.603051	0.0311543	0.249616	0.25223
0.946045	222.079	224.027	226.704	-0.522099	-0.275928	0.914943	0.0389721	0.627505
0.473023	225.4	220.33	222.759	0.900853	-1.8691	-0.970132	-0.646125	1.1538
0.236511	218.946	226.53	231.255	-1.8643	0.802488	3.08949	0.675893	2.02435
0.118256	228.634	219.63	225.711	2.28619	-2.17071	0.440556	0.185346	1.82845
0.0591278	228.741	227.482	231.846	2.33186	1.21308	3.37198	2.30564	0.88156
0.0295639	221.072	225.673	222.888	-0.953247	0.433306	-0.908206	-0.476049	0.643274
0.014782	225.495	221.647	220.405	0.941251	-1.3016	-2.09479	-0.81838	1.28569
0.00739098	223.298	224.667	224.789	0	0	0	0	0
70S Ribosome concentration [nM]	Fluorescence polarization [mP] cf-Api88			Fluorescence polarization [%] cf-Api88			Mean [%]	SD [%]
	I	II	III	I	II	III
15500	475.315	477.081	469.064	99.3105	100	96.8788	98.7297	1.33877
7750	443.998	453.6	445.031	87.0859	90.7376	87.5222	88.4485	1.62834
3875	408.951	407.726	418.473	73.4052	72.6421	77.1828	74.41	1.98524
1937.5	362.802	361.256	374.527	55.3909	54.3117	60.0739	56.5922	2.50106
968.75	323.588	322.469	324.753	40.0836	39.0119	40.696	39.9305	0.696026
484.375	278.99	282.921	281.168	22.6746	23.4119	23.7277	23.2714	0.441267
242.188	254.155	260.748	257.586	12.9804	14.6653	14.5466	14.0641	0.767858
121.094	235.768	237.946	238.364	5.80308	5.67102	7.06328	6.17912	0.627509
60.5469	234.625	229.226	232.114	5.35676	2.2313	4.62984	4.07263	1.33541
30.2734	231.115	230.449	228.485	3.98674	2.71372	3.21705	3.30584	0.523487
15.1367	227.595	222.974	224.145	2.61262	-0.234821	1.5276	1.3018	1.17338
7.56836	218.972	223.129	222.88	-0.753144	-0.173838	1.03508	0.0360322	0.74497
3.78418	222.052	223.175	224.254	0.448787	-0.155496	1.56988	0.621059	0.714839
1.89209	223.571	227.465	224.35	1.04181	1.53657	1.60726	1.39521	0.251556
0.946045	223.12	219.775	223.388	0.865839	-1.49685	1.2327	0.200561	1.20956
0.473023	226.974	222.658	225.032	2.37006	-0.359589	1.87277	1.29441	1.18705
0.236511	227.72	224.707	227.842	2.66161	0.448815	2.96683	2.02575	1.122
0.118256	225.874	225.9	218.495	1.94079	0.919207	-0.672157	0.72928	1.07515
0.0591278	224.237	226.051	219.456	1.30182	0.97885	-0.297906	0.660922	0.690696
0.0295639	219.038	227.406	221.888	-0.72742	1.51326	0.648759	0.4782	0.922671
0.014782	223.525	220.722	223.003	1.02405	-1.12326	1.08273	0.32784	1.02636
0.00739098	220.902	223.569	220.222	0	0	0	0	0
50S subunit concentration [nM]	Fluorescence polarization [mP] cf-Onc112			Fluorescence polarization [%] cf-Onc112			Mean [%]	SD [%]
	I	II	III	I	II	III
15000	397.549	397.159	393.721	100	99.852	98.5704	99.4741	0.641887
7500	395.926	397.186	392.248	99.3974	99.8622	98.0203	99.0933	0.782108
3750	394.512	396.812	369.392	98.8723	99.7203	89.4844	96.0257	4.6383
1875	383.148	386.063	383.183	94.6528	95.6405	94.6348	94.9761	0.469879
937.5	377.733	378.859	380.303	92.6422	92.9062	93.5593	93.0359	0.385449
468.75	360.958	360.47	366.71	86.4136	85.9267	88.4828	86.941	1.10818
234.375	336.467	350.56	346.7	77.32	82.1653	81.0098	80.1651	2.06633
117.188	303.231	312.015	318.182	64.9793	67.5356	70.3595	67.6248	2.19733
58.5938	263.324	270.034	287.461	50.1617	51.6017	58.8863	53.5499	3.81894
29.2969	220.644	245.385	242.134	34.3144	42.2462	41.9584	39.5064	3.67311
14.6484	194.432	207.113	209.814	24.5818	27.72	29.8881	27.3967	2.17833
7.32422	169.496	178.593	185.709	15.323	16.8953	20.8859	17.7014	2.34147
3.66211	151.613	153.97	170.754	8.68295	7.54963	15.3007	10.5111	3.41824
1.83105	146.027	152.365	155.723	6.60884	6.94045	9.68723	7.74551	1.37966
0.915527	139.984	135.368	144.863	4.36505	0.48924	5.63143	3.49524	2.18753
0.457764	138.393	138.639	133.964	3.77431	1.73075	1.56107	2.35537	1.00572
0.228882	133.681	138.271	136.743	2.02472	1.59107	2.59892	2.07157	0.412784
0.114441	133.359	131.118	137.146	1.90516	-1.12385	2.74943	1.17691	1.66299
0.0572205	127.571	127.191	136.563	-0.243947	-2.61434	2.5317	-0.108863	2.10303
0.0286102	133.038	125.96	129.836	1.78597	-3.08157	0.01942	-0.425391	2.0119
0.0143051	128.228	134.079	129.784	0	0	0	0	0
50S subunit concentration [nM]	Fluorescence polarization [mP] cf-Api137			Fluorescence polarization [%] cf-Api137			Mean [%]	SD [%]
	I	II	III	I	II	III
15000	230.183	231.208	230.345	99.1049	100	99.2106	99.4385	0.399365
7500	223.825	218.066	222.765	93.5529	88.2992	92.2772	91.3764	2.23741
3750	199.95	196.616	214.028	72.7045	69.2015	84.2855	75.3972	6.44568
1875	170.236	162.729	184.922	46.7573	39.0306	57.6624	47.8168	7.64321
937.5	140.109	143.087	161.327	20.4494	21.5426	36.0802	26.024	7.12474
468.75	134.238	133.782	142.08	15.3226	13.258	18.475	15.6852	2.14521
234.375	127.288	123.945	132.543	9.25365	4.49976	9.75157	7.83499	2.36711
117.188	127.396	123.305	128.577	9.34796	3.92995	6.12389	6.46726	2.22518
58.5938	124.68	120.366	124.863	6.97626	1.31325	2.72671	3.67207	2.40662
29.2969	124.754	120.153	121.827	7.04088	1.12361	-0.0503083	2.70472	3.10335
14.6484	119.642	121.806	121.04	2.57691	2.59533	-0.770174	1.46736	1.58219
7.32422	118.04	123.372	121.446	1.17799	3.9896	-0.398807	1.58959	1.81505
3.66211	122.916	123.028	119.485	5.43587	3.68332	-2.19253	2.30889	3.2624
1.83105	122.781	122.796	119.139	5.31799	3.47677	-2.50901	2.09525	3.34135
0.915527	119.896	123.672	117.586	2.79871	4.2567	-3.92953	1.04196	3.56541
0.457764	119.17	123.536	123.001	2.16474	4.13562	1.02354	2.4413	1.28546
0.228882	117.737	119.83	122.145	0.913402	0.836027	0.240565	0.663331	0.300605
0.114441	118.854	122.137	122.888	1.8888	2.89003	0.920184	1.89967	0.804225
0.0572205	120.355	119.342	120.898	3.19952	0.401542	-0.90006	0.900336	1.71041
0.0286102	118.526	123.028	123.345	1.60238	3.68332	1.3382	2.20797	1.04879
0.0143051	116.691	118.891	121.882	0	0	0	0	0
50S subunit concentration [nM]	Fluorescence polarization [mP] cf-Api88			Fluorescence polarization [%] cf-Api88			Mean [%]	SD [%]
	I	II	III	I	II	III
15000	239.421	238.698	235.1	100	99.3902	96.3651	98.5851	1.27926
7500	235.903	237.712	234.192	97.0446	98.5586	95.6012	97.0682	1.20737
3750	244.2	229.669	235.087	104.015	91.7753	96.3541	97.3814	2.43697
1875	229.123	226.115	225.105	91.349	88.7778	87.957	89.3613	0.576018
937.5	205.368	197.433	188.271	71.3932	64.5877	56.9712	64.3174	3.52844
468.75	178.163	166.341	167.738	48.5391	38.365	39.6983	42.2008	1.59003
234.375	158.807	155.68	150.485	32.2788	29.3736	25.1846	28.9457	1.88196
117.188	145.002	135.602	138.361	20.6816	12.44	14.9856	16.0358	1.50968
58.5938	136.999	135.727	133.337	13.9586	12.5454	10.7593	12.4211	0.814274
29.2969	131.389	131.621	125.341	9.24579	9.08248	4.03284	7.4537	2.10433
14.6484	129.465	126.637	121.436	7.6295	4.87902	0.747851	4.41879	1.84855
7.32422	123.582	126.809	131.853	2.68738	5.02408	9.51091	5.74079	1.96805
3.66211	125.763	121.85	125.318	4.51957	0.841704	4.01349	3.12492	1.33595
1.83105	126.798	114.509	121.977	5.38904	-5.34963	1.20295	0.414121	2.92079
0.915527	121.899	122.42	128.254	1.27354	1.32244	6.48334	3.02644	2.14706
0.457764	122.973	127.652	132.764	2.17578	5.73506	10.2773	6.0627	2.06832
0.228882	124.73	120.225	125.717	3.65178	-0.528806	4.34914	2.4907	2.01013
0.114441	119.938	120.132	121.667	-0.37383	-0.607241	0.942174	-0.0129658	0.638239
0.0572205	118.867	117.52	124.364	-1.27354	-2.81018	3.21096	-0.290919	2.46901
0.0286102	125.192	119.928	121.675	4.03989	-0.779293	0.948904	1.40317	0.940221
0.0143051	120.383	120.852	120.547	0	0	0	0	0
30S subunit concentration [nM]	Fluorescence polarization [mP] cf-Onc112			Fluorescence polarization [%] cf-Onc112			Mean [%]	SD [%]
	I	II	III	I	II	III
18700	665.604	664.89	653.676	100	99.5623	93.2849	97.6158	3.06755
9350	658.997	654.116	659.013	95.9766	92.9578	96.535	95.1564	1.57132
4675	640.211	638.386	639.197	84.5365	83.3151	84.4677	84.1065	0.560259
2337.5	617.292	624.425	616.378	70.5797	74.7569	70.5718	71.9695	1.97105
1168.75	588.51	588.929	593.348	53.0524	52.9976	56.5473	54.1991	1.66056
584.375	564.727	561.074	554.81	38.5694	35.9223	33.079	35.8569	2.24194
292.188	547.685	537.803	539.802	28.1914	21.657	23.9396	24.596	2.70776
146.094	528.268	527.816	523.64	16.3672	15.5348	14.0975	15.3332	0.937475
73.0469	516.89	519.348	513.414	9.43835	10.3439	7.87027	9.2175	1.02186
36.5234	511.858	504.849	509.944	6.37404	1.45589	5.75716	4.52903	2.18758
18.2617	511.58	509.697	507.925	6.20475	4.42776	4.52766	5.05339	0.815155
9.13086	509.631	505.779	507.534	5.01787	2.02599	4.28955	3.77781	1.27391
4.56543	510.392	507.47	505.61	5.4813	3.06259	3.1179	3.88726	1.12738
2.28271	507.866	508.072	510.462	3.94305	3.43162	6.0726	4.48242	1.14365
1.14136	506.828	510.39	504.253	3.31094	4.85257	2.29154	3.48502	1.05276
0.570679	507.311	511.137	502.004	3.60507	5.31049	0.921973	3.27918	1.80636
0.285339	502.12	503.784	503.521	0.443936	0.803041	1.84577	1.03092	0.594549
0.14267	509.04	503.716	508.903	4.65797	0.761356	5.12322	3.51418	1.95579
0.0713348	508.607	512.302	507.053	4.39429	6.02464	3.99664	4.80519	0.877431
0.0356674	501.779	503.827	506.513	0.236278	0.8294	3.6678	1.57783	1.49754
0.0178337	509.073	507.306	500.762	4.67807	2.96205	0.165639	2.60192	1.85971
0.00891685	501.391	502.474	500.49	0	0	0	0	0
30S subunit concentration [nM]	Fluorescence polarization [mP] cf-Api137			Fluorescence polarization [%] cf-Api137			Mean [%]	SD [%]
	I	II	III	I	II	III
18700	590.748	585.327	589.36	100	94.6778	98.6084	97.7621	2.25368
9350	550.753	544.724	559.601	59.4601	54.8151	68.7727	61.016	5.80342
4675	531.09	527.552	519.413	39.5293	37.9562	28.4812	35.3222	4.87977
2337.5	507.572	505.885	511.481	15.6909	16.6842	20.5288	17.6346	2.08626
1168.75	500.43	507.746	497.327	8.45159	18.5112	6.33829	11.1004	5.31082
584.375	499.736	494.576	497.362	7.74813	5.58135	6.37338	6.56762	0.895184
292.188	500.151	498.459	491.947	8.16879	9.39356	0.944427	6.16893	3.72796
146.094	494.623	496.386	495.647	2.56548	7.35836	4.65396	4.85927	1.96206
73.0469	499.286	495.729	494.07	7.292	6.71333	3.0729	5.69275	1.86751
36.5234	492.548	492.633	498.554	0.462212	3.67378	7.56845	3.90148	2.90557
18.2617	495.975	498.072	496.149	3.9359	9.01362	5.15725	6.03559	2.16401
9.13086	495.19	496.463	496.197	3.1402	7.43395	5.20538	5.25984	1.75334
4.56543	493.583	490.295	491.797	1.51131	1.3784	0.794041	1.22792	0.311559
2.28271	492.168	490.532	494.815	0.0770354	1.61108	3.81982	1.83598	1.53624
1.14136	494.747	489.073	491.863	2.69117	0.178682	0.860211	1.24335	1.0609
0.570679	492.808	500.398	509.708	0.725754	11.2972	18.7512	10.2581	7.39545
0.285339	500.644	498.459	509.394	8.6685	9.39356	18.4364	12.1661	4.44359
0.14267	495.097	494.29	498.007	3.04594	5.30057	7.02004	5.12218	1.62732
0.0713348	497.267	489.65	499.348	5.2455	0.745162	8.3645	4.78505	3.12757
0.0356674	495.524	500.179	498.586	3.47875	11.0822	7.60053	7.38716	3.10776
0.0178337	492.577	495.403	491.501	0.491607	6.39328	0.497278	2.46072	2.78074
0.00891685	492.092	488.891	491.005	0	0	0	0	0
30S subunit concentration [nM]	Fluorescence polarization [mP] cf-Api88			Fluorescence polarization [%] cf-Api88			Mean [%]	SD [%]
	I	II	III	I	II	III
18700	611.41	611.659	611.643	99.7998	100	99.9874	99.9291	0.0915521
9350	572.984	567.65	575.715	68.9035	65.3213	71.68	68.6349	2.60287
4675	534.694	537.455	534.654	38.1166	41.5279	39.3284	39.6576	1.41199
2337.5	518.854	515.82	513.214	25.3805	24.4797	22.436	24.0987	1.23191
1168.75	508.501	497.899	501.008	17.0562	10.3581	12.819	13.4111	2.76635
584.375	496.897	491.447	491.666	7.72608	5.27402	5.45851	6.15287	1.11497
292.188	489.618	491.969	491.579	1.87343	5.68536	5.38997	4.31625	1.73154
146.094	491.891	488.265	489.637	3.70102	2.76664	3.85988	3.44251	0.482298
73.0469	487.873	485.284	489.338	0.470367	0.417635	3.6243	1.5041	1.49936
36.5234	491.402	488.61	488.485	3.30785	3.03849	2.95223	3.09952	0.151457
18.2617	488.515	490.337	485.928	0.986564	4.39935	0.937591	2.10784	1.62047
9.13086	493.257	486.745	485.661	4.79935	1.56889	0.727224	2.36515	1.7552
4.56543	488.165	485.298	484.982	0.705148	0.428667	0.192246	0.44202	0.209604
2.28271	490.109	493.813	488.509	2.26821	7.13841	2.97114	4.12592	2.14939
1.14136	489.764	485.517	488.84	1.99082	0.601237	3.23193	1.94133	1.07455
0.570679	487.966	492.02	489.921	0.545143	5.72554	4.08364	3.45144	2.16162
0.285339	488.26	488.14	491.341	0.781533	2.66814	5.20245	2.88404	1.81128
0.14267	487.803	488.631	487.563	0.414084	3.05504	2.22579	1.89831	1.10275
0.0713348	490.147	489.693	494.003	2.29877	3.89189	7.29982	4.49682	2.086
0.0356674	487.455	493.367	485.726	0.134276	6.78697	0.778437	2.56656	2.99584
0.0178337	488.243	484.859	484.965	0.767864	0.0827391	0.178851	0.343151	0.302869
0.00891685	487.288	484.754	484.738	0	0	0	0	0
				Graphs plotted in GraphPad Prism 10 version 10.1.2

## Sheet: Supplementary Fig. 1b
Original SDS-PAGE gels for Supplementary Fig. 1b. The pieces in the red boxes were cut out. The box of the lanes 6 and 7 of the upper gel were mirrored. The pieces were assembled into one illustration and recolored to shades of blue.

## Sheet: Supplementary Fig. 2
raw fluorescence polarization data (N ≥ 4 replicates) for IC50- and Ki-values of PrAMPs and antibiotics for the inhibition of cf-Api88 binding to the 70S ribosome
Api88 concentration [nM]	Fluorescence polarization [mP] cf-Api88					Mean	SD
	I	II	III	IV	V
150000	372.034	383.988	384.534	378.886	383.363	380.561	4.70946
75000	391.777	382.175	386.939	387.129	375.502	384.704	5.51343
37500	409.505	381.592	401.045	406.464	399.836	399.688	9.71214
18750	414.458	408.625	413.508	407.195	405.483	409.854	3.52802
9375	419.794	428.44	433.491	425.543	436.833	428.82	5.97275
4687.5	443.58	441.167	443.868	438.365	443.874	442.171	2.15686
2343.75	451.215	455.136	455.443	446.593	449.558	451.589	3.36653
1171.88	461.512	455.108	454.831	451.45	448.29	454.238	4.40834
585.938	460.625	460.831	460.233	459.623	456.768	459.616	1.48226
292.969	461.665	458.214	459.11	450.675	451.762	456.285	4.30294
146.484	456.084	460.621	461.73	445.527	448.033	454.399	6.55015
73.2422	453.675	464.756	462.736	454.806	451.792	457.553	5.18697
36.6211	457.408	460.997	460.668	456.851	459.455	459.076	1.67938
18.3105	463.619	462.409	457.802			461.277	2.50608
9.15527	455.963	461.08	463.55			460.198	3.15959
4.57764	462.982	462.668	458.684			461.445	1.95616
2.28882	464.373	462.269	464.396			463.679	0.997324
1.14441	462.533	459.605	463.586			461.908	1.68419
0.572205	461.68	460.34	459.671			460.564	0.835423
0.286102	460.729	462.396	462.568			461.898	0.829088
0.143051	458.623	459.613	459.682			459.306	0.48393
0.0715256	462.837	461.59	460.475			461.634	0.964863
Api137 concentration [nM]	Fluorescence polarization [mP] cf-Api88					Mean	SD
	I	II	III	IV	V
150000	370.053	366.738	402.728	403.743		385.815	17.4629
75000	370.053	386.256	410.402	405.766		393.12	16.1074
37500	398.52	411.618	424.046	420.536		413.68	9.85578
18750	391.094	411.548	423.168	427.34		413.288	14.0595
9375	427.615	443.141	459.344	451.102		445.301	11.7081
4687.5	422.735	430.016	456.178	449.464		439.598	13.6788
2343.75	453.596	450.378	460.253	467.003		457.808	6.3929
1171.88	449.714	458.76	458.459	461.496		457.107	4.42954
585.938	456.882	458.959	468.344	463.74		461.981	4.43602
292.969	449.189	458.171	461.082	464.405		458.212	5.65705
146.484	452.362	452.636	466.249	472.933		461.045	8.86725
73.2422	454.991	455.083	466.559	465.467		460.525	5.50166
36.6211	459.922	455.166	471.331	473.001		464.855	7.52514
18.3105	457.387	461.324				459.356	1.96815
9.15527	444.995	469.957				457.476	12.4809
4.57764	455.891	444.38				450.135	5.7558
2.28882	461.149	460.748				460.948	0.20025
1.14441	454.208	461.068				457.638	3.43025
0.572205	454.769	454.788				454.778	0.0092
0.286102	449.935	455.824				452.879	2.9444
0.143051	453.163	469.101				461.132	7.969
Onc112 concentration [nM]	Fluorescence polarization [mP] cf-Api88					Mean	SD
	I	II	III	IV	V
150000	385.019	387.624	397.247	396.286		391.544	5.31374
75000	384.422	379.883	401.765	397.086		390.789	8.93896
37500	382.545	384.616	405.271	408.623		395.264	11.7661
18750	389.869	404.558	421.808	411.061		406.824	11.5662
9375	411.709	407.01	438.97	443.071		425.19	15.9836
4687.5	430.273	422.442	455.298	451.103		439.779	13.7839
2343.75	413.769	451.991	451.969	459.67		444.35	17.9328
1171.88	440.101	452.606	464.968	463.675		455.337	10.0236
585.938	439.597	454.587	476.465	468.428		459.769	14.0313
292.969	442.404	455.163	460.484	465.761		455.953	8.67376
146.484	439.732	469.13	472.635	468.403		462.475	13.2278
73.2422	442.032	453.714	462.034	462.914		455.174	8.39379
36.6211	419.253	455.38	477.378	467.271		454.821	21.9615
18.3105	462.482	455.292				458.887	3.595
9.15527	448.91	451.231				450.071	1.1602
4.57764	458.469	455.515				456.992	1.4771
2.28882	460.783	460.6				460.691	0.09145
1.14441	448.506	455.181				451.844	3.33745
0.572205	442.82	456.168				449.494	6.6741
0.286102	456.358	459.219				457.788	1.4304
0.143051	456.576	451.791				454.183	2.39265
Erythromycin concentration [nM]	Fluorescence polarization [mP] cf-Api88					Mean	SD
	I	II	III	IV	V
150000	410.596	410.117	418.777	418.314		414.451	4.1012
75000	418.127	417.146	424.782	420.941		420.249	2.96484
37500	421.383	416.436	428.714	423.607		422.535	4.41183
18750	415.093	407.01	427.251	422.381		417.934	7.64831
9375	422.741	405.342	426.034	422.317		419.108	8.07723
4687.5	421.512	432.406	442.582	432.587		432.272	7.45299
2343.75	443.725	439.141	456.704	452.916		448.122	7.01084
1171.88	445.365	455.533	457.331	462.359		455.147	6.17673
585.938	462.681	451.772	462.677	461.066		459.549	4.53817
292.969	450.09	461.794	460.853	463.058		458.949	5.17399
146.484	456.141	461.469	465.7	465.691		462.25	3.92652
73.2422	456.816	458.451	461.228	461.838		459.583	2.04497
36.6211	457.877	459.343	464.885	460.413		460.629	2.61674
18.3105	459.972	461.01				460.491	0.5186
9.15527	462.248	457.744				459.996	2.25205
4.57764	457.88	459.573				458.726	0.8462
2.28882	461.64	456.713				459.177	2.46345
1.14441	459.524	455.831				457.678	1.8468
0.572205	455.154	454.218				454.686	0.4679
0.286102	468.827	456.307				462.567	6.2602
0.143051	470.673	457.462				464.067	6.60535
Chloramphenicol concentration [nM]	Fluorescence polarization [mP] cf-Api88					Mean	SD
	I	II	III	IV	V
150000	439.674	445.804	453.281	453.202		447.99	5.68124
75000	444.363	440.169	455.612	452.367		448.128	6.15425
37500	445.768	450.832	452.688	454.923		451.053	3.37752
18750	445.569	445.671	453.394	456.152		450.196	4.67955
9375	450.478	452.829	457.313	463.061		455.92	4.79861
4687.5	454.081	447.853	460.688	460.633		455.814	5.32362
2343.75	455.846	456.127	467.219	462.087		460.32	4.69889
1171.88	457.672	454.277	465.038	463.765		460.188	4.40406
585.938	463.185	457.772	467.268	467.912		464.034	4.04449
292.969	457.844	459.868	462.747	466.948		461.852	3.41968
146.484	462.629	457.391	460.085	464.307		461.103	2.61793
73.2422	459.757	461.848	458.271	467.682		461.89	3.57757
36.6211	462.823	458.134	462.744	464.555		462.064	2.38151
18.3105	459.394	462.348				460.871	1.4773
9.15527	462.415	463.018				462.717	0.30165
4.57764	461.126	462.483				461.804	0.67845
2.28882	460.739	464.367				462.553	1.814
1.14441	467.748	458.746				463.247	4.50115
0.572205	463.296	462.222				462.759	0.53675
0.286102	461.529	452.61				457.069	4.45915
0.143051	462.059	459.01				460.534	1.52435
Kanamycin concentration [nM]	Fluorescence polarization [mP] cf-Api88					Mean	SD
	I	II	III	IV	V
150000	461.649	459.919	467.777	474.795		466.035	5.83984
75000	457.303	467.593	466.862	470.832		465.647	5.04405
37500	459.18	468.486	464.277	467.203		464.787	3.57837
18750	458.378	455.417	467.524	466.924		462.061	5.27256
9375	460.654	464.026	468.953	463.917		464.387	2.96368
4687.5	458.881	456.592	463.355	460.561		459.847	2.46703
2343.75	456.61	458.523	459.989	464.513		459.909	2.91601
1171.88	454.554	460.252	463.297	464.263		460.592	3.78703
585.938	458.39	462.741	464.743	464.234		462.527	2.49924
292.969	457.048	458.654	465.603	462.517		460.956	3.33915
146.484	461.7	457.263	461.459	467.948		462.092	3.8135
73.2422	455.226	455.852	463.88	461.996		459.239	3.76535
36.6211	458.365	460.198	467.932	466.685		463.295	4.08896
18.3105	463.424	457.735				460.58	2.84415
9.15527	458.718	463.567				461.143	2.4245
4.57764	460.617	463.791				462.204	1.58705
2.28882	463.755	454.466				459.11	4.6443
1.14441	460.708	462.605				461.657	0.94855
0.572205	464.458	462.917				463.687	0.7703
0.286102	460.211	464.185				462.198	1.9872
0.143051	461.913	463.89				462.902	0.98845
	Graphs plotted in GraphPad Prism 10 version 10.1.2

## Sheet: Supplementary Fig. 3a
Original and uncropped SDS-PAGE gel (a) and Western Blot (b) for Supplementary Fig. 3a. The pieces in the red boxes were cut out and were mirrored. The SDS-PAGE gel was recolored to shades of blue.
